# Supplementary material for: Novel insight into nicotinamide adenine dinucleotide and related metabolites in cancer patients undergoing surgery
Source: Sci Rep. 2024 Jul 17;14:16557. doi: 10.1038/s41598-024-66004-1 (PMC11254928; doi:10.1038/s41598-024-66004-1)
Supplement: Supplementary file 2 — Supplementary Information 2. [file 41598_2024_66004_MOESM2_ESM.xlsx]

## Sheet: Concentration in whole blood
Study No	Age	Sex	Cancer	1_RBC	2_RBC	3_RBC	4_RBC	5_RBC	1_NAD (nM)	2_NAD (nM)	3_NAD (nM)	4_NAD (nM)	5_NAD (nM)	1_NMN (nM)	2_NMN (nM)	3_NMN (nM)	4_NMN (nM)	5_NMN (nM)	1_NR (nM)	2_NR (nM)	3_NR (nM)	4_NR (nM)	5_NR (nM)
1	82	female	Colonic	4.46	3.53	3.48	3.92		21553	14295.8	16006.1	19372.7		1729.03	634.475	1081.48	956.472		46.9633	39.4803	46.327	42.0603
2	60	male	Junctional	4.64	4.85	4.4	4.3	4.41	20041.6	19215.4	19900.8	17854.5	21542	1577.7	1269.1	638.975	1182.17	888.039	32.475	38.661	38.687	41.9203	38.95
3	81	male	Hepatocellular	2.91					19005.9					1577.16					53.6023
4	62	female	Pancreatic	4.39					27301.1					1694.69					38.8443
5	77	female	Other	4.14	4.33	3.93	4.36	4.08	19915.7	18509.5	16465.4	18880.9	14946.8	1552.01	1706.04	1024.75	1370.21	1184.8	34.655	33.9532	38.4695	45.0952	7.16123
6	69	male	Bile duct	3.63	3.94	3.53	3.4	3.51	22886	21819.7	22142	18556.3	17419.3	1968.79	1520.33	629.818	1101.69	493.298	57.5603	63.225	43.8643	47.5846	55.889
7	85	female	Colonic	3.79	3.36	2.77	2.9		21573.2	20297.8	17338.4	17634.2		2332.35	1177.71	870.147	1060.22		46.0573	45.5893	41.7	40.6317
8	81	female	Pancreatic	3.88	3.81	3.43	3.28	3.6	22821.9	22608.7	18202.6	16464	11361.7	1861.57	1336.08	683.885	727.122	603.837	31.0883	33.0123	39.0227	32.353	54.3145
9	82	male	Colonic	3.45	3.46	3.27	3.17		21811	17227.9	20592.3	19499.1		2088.44	1245.53	1315.78	811.846		42.0833	45.4333	37.6017	45.6293
10	80	female	Rectal		3.66	3.39	2.92			19142	18199.8	15160.1			2207.15	1549.9	1114.05			41.3397	50.95	33.3427
11	47	male	Rectal	4.62	4.44	3.3	3.27		23866.7	31999	26994.9	23234.2		1504.08	1824.85	1123.76	1514.97		148.822	189.893	36.3447	25.9879
12	73	male	Other	4.33	4.6				16665	15266				1399.42	1061.5				56.741	43.805
13	87	female	Colonic	3.45	3.11	3.55	3.56		19286.5	16296.7	17325.7	17283		1333.01	1157.94	800.161	1070.8		43.062	42.4397	47.5103	48.1163
14	66	male	Gastiric	4.14	4.52	4.12	4.22	4.3	20525.4	21441.1	19954.5	19779.9	25401.6	1290.5	1739.94	1171.02	1204.44	1692.43	41.449	57.131	42.334	38.853	41.5539
15	72	male	Other	3.3					21168.1					1428.22					48.4677
16	57	male	Colonic	4.16	3.95	3.53	3.8	4.29	18257.1	16732.8	17209.6	18168.6	19332.8	1537.6	1429.88	976.379	697.369	1188.23	34.1033	37.574	33.8003	41.347	41.076
17	83	female	Colonic	3.58	3.05	3.04	3.42		20159.5	17536.6	19001.8	18460.5		1651.64	1525.62	1125.25	996.503		35.6763	49.66	46.149	46.3177
18	78	male	Bile duct	2.92					20140					1132.52					44.4497
19	74	female	Pancreatic	4.32					20751.2					1266.3					34.2097
20	74	male	Pancreatic	4.69					24883.7					1010.09					43.4903
21	72	male	Colonic	4.21	4.42	3.91	3.92	4.76	20594	22707.9	16850.6	20222.9	19894.3	1100.82	1410.59	975.864	914.479	2086.25	62.0593	61.8953	50.3563	38.7373	18.5461
22	84	male	Colonic	4.29	4.05	3.97	4.17		21478.7	22767	24506.5	28139.5		2016.51	1514.25	2212.16	2371.45		42.8947	36.4	57.4377	60.1187
23	73	female	Colonic	4.09	4.12	3.9	3.9		20638.6	17108.5	21197.6	20861.7		1522.93	1222.42	845.605	1175.27		33.6117	39.1913	46.8797	43.918
24	67	female	Pancreatic	4.07	3.12	3.02	3.04	3.01	20716.5	19791.4	22168.2	18406.2	16599.9	1227.55	763.949	817.962	646.633	606.697	36.2727	53.8376	40.6809	35.133	24.6887
25	78	male	Gastiric	4.51	4.2	3.65	2.94	3.02	16559.4	17569.1	13283.5	12434.6	9554.19	1415.22	1191.44	712.325	829.392	450.531	54.8123	73.3733	45.9133	41.4333	50.6074
26	78	male	Pancreatic	5.58					22582.3					1970.55					39.5967
27	75	male	Colonic	4.43	4.14	2.8	2.61	3.33	23355		18835.8	14346.9	20248.2	1301.96		757.337	857.462	1133.05	79.168		68.8177	46.38	45.699
30	64	male	Junctional	4.99	4.33	3.55	3.81	3.58	24216.8	20421.5	19350.3	19660.5	16395.7	1983.99	783.437	418.751	686.284	1613.18	41.027	32.02	33.5393	27.5087	10.9668
31	73	male	Esophageal	4.06					19654.3					1688.4					32.1857
33	62	male	Esophageal	4.82	4.82	3.88	3.87		30087.6	28862.2	22773.5	22649.4		1484	1708.3	990.913	1407.95		34.4087	66.4593	43.8357	49.986
34	69	female	Bile duct	4.76					28096.7					1653.77					41.1773
35	75	female	Gastiric	4.56	4.14	4.11	3.77	3.75	26409.9	25115.3	25652.3	20582.4	24906.1	1541.3	1354.37	767.539	996.545	568.287	42.677	40.9217	41.6323	40.6957	32.773
36	66	male	Gastiric	4.8	4.29	3.89	3.88	4.39	19101.7	17129.1	16885.3	17183.1	16400.3	1506.15	1082.48	944.554	1175.39	227.706	47.1187	48.1613	47.4493	39.493	54.1693
37	70	female	Other	3.83	3.92	3.96	3.57	3.75	19517.5	19821.5	18532	11065.3	21260.4	1375.29	1526.28	1337.45	489.584	1432.02	42.0923	36.0998	42.0662	10.6116	21.4444
38	62	male	Rectal	3.81					19462.5					1388.93					41.6057
39	65	female	Colonic	4.5	4.38	3.72	3.78	4.13	22346.1	22637.5	17623.7	10836.8	15657.1	1346.92	1553.66	1063.46	420.247	1799.45	46.0393	42.3305	39.9464	11.7479	9.42236
40	40	female	Rectal	4.18	3.99	2.98	3.3		29556.1	28567.2	19815	20444.4		2400.7	1970.53	1115.92	966.339		45.967	45.513	41.6147	40.1253
42	70	male	Hepatocellular	4.58	4.5	3.32	2.94	3.65	23952.1	12320.3	10528.5	13333.1	17454.8	1425.26	336.269	181.223	523.763	711.888	53.6907	36.4912	60.5073	47.9931	32.6443
43	76	male	Gastiric	4.11	4.1	3.51	3.58	3.69	18121.8	17955.2	17550.1	16548.1	15499.9	1386.64	1010.66	743.619	989.315	316.661	41.5113	42.7953	43.1943	36.656	48.2974
44	93	female	Colonic	3.3	3.45	3.34	3.3		16061.3	12076.9	15242.8	17900.9		1305.58	944.252	975.523	1140.09		54.41	44.0923	48.945	55.3143
45	59	male	Colonic	4.71	4.82	4.84	4.86		21843.5	20980.9	21837	21823.8		1524.77	845.054	1181.82	1176.61		56.772	49.9903	46.9081	44.8587
46	73	female	Bile duct	3.37	3.37	2.91	3.15	3.74	23352.7	20213.9	18585.3	10397.3	14972.9	1702.07	1559.64	398.812	370.591	1499.79	50.5983	47.6451	50.5477	75.2871	6.2116
49	78	female	Other	4.52	4.57	3.78	3.57	4.06	27278.9	25189	12815.3	11733.2	23058.7	1525.05	1001.42	221.063	223.525	1059.11	50.633	57.0355	44.1687	59.5795	31.6523
50	54	male	Gastiric	5.26	5.42	5.07	4.73	4.98	27086.5	27207.5	28825.1	26532.5	17934.7	1350.9	1545.22	764.531	1614.27	731.801	35.7493	42.2073	40.7603	31.8724	59.3599
51	83	female	Hepatocellular	3.45	3.34	2.67	2.49		19357.7	12132.8	9097.7	8551.88		1195.66	761.255	406.532	224.347		50.155	15.7464	54.3863	42.2849
52	83	female	Colonic	2.91	2.88	2.91	2.74		17929.5	18872.1	16771.4	8478.01		968.157	1544.95	161.391	280.89		35.4267	40.1635	34.3048	35.3326
53	64	female	Gastiric	4.55	4.68	3.56	3.59	4.7	23337.5	25125	19458.5	11086.5	28123.1	1101.09	1341.35	182.727	296.221	1235.63	40.6453	47.8401	46.1139	67.5031	22.4326
54	74	male	Rectal	4.35					21691.4					896.869					40.0907
56	74	male	Pancreatic	3.92	3.85	2.86	3.14	3.81	21856.3	17656.3	18612.3	25306.2		2251.37	1395.34	722.616	1272.81		45.457	69.9731	59.8962	46.7403
57	70	male	Colonic	4.92	4.83	4.04	3.93	4.5	23233.3	25639.3	14357.8	15096.9	28784.8	1159.56	187.341	1025.36	995.084	1929.81	131.726	59.2719	56.3317	54.5664	21.3572
58	69	female	Gastiric	4.79	4.84	4.29	4.21	4.83	21406.3	14934.8	11938.4	17878.2	29542.3	924.751	528.222	283.887	620.905	1492.24	47.725	13.2921	83.1416	41.8955	27.1039
59	84	male	Hepatocellular	3.49	3.28	3.07	2.31	3.33	19636.8	16939.2	17503.8	7374	18824.2	1161.21	978.097	307.143	207.689	735.73	51.4297	52.98	50.2223	44.0251	27.6162
60	59	female	Esophageal	4.9	3.92	3.26	3.54	4.48	20118.3	20231.6	16844.4	20632	21272.7	1374.28	1679.52	927.339	1216.42	1468.76	40.2813	18.4404	17.8224	12.4778	11.3238
61	64	female	Rectal	4.42	4.38	4.23	4.28		24289.3	11163.7	15393.9	22308.6		1589.8	487.567	310.105	768.815		52.6413	102.012	78.6351	41.5965
63	80	male	Rectal	5.23	5.34	5.06	4.73	4.48	22852.6	24537.6	21494.7	18205.5	16764.6	1572.63	1307.81	1707.17	1167.56	1713.94	85.0773	53.9103	36.6272	33.2839	6.37144
64	78	male	Pancreatic	4.26					31281.3					1344.27					48.8007
65	77	male	Hepatocellular	5.51	5.17	4.39	3.79	4.53	29451.3	25015.6	27039.8	21316.4	23616.9	1719.92	1164.57	1225.31	1677.01	641.119	41.5487	70.734	48.3271	36.6818	34.09
66	70	male	Colonic		4.45	3.87	4.13	4.58		28080.1	26155.8	25285	36986.5		1048.37	931.235	409.626	704.563		37.1456	43.1122	32.5333	22.3767
67	56	male	Colonic	4.55	4.68	3.83	4.17		18459.2	22373.7	20725	21674.2		394.809	731.406	1054.82	767.769		62.9586	60.3279	36.1339	33.4883
68	62	male	Esophageal	5.01	3.71	3.2	2.96		17085	25242.6	22544.3	21945.3		360.229	1125.73	1059.35	520.901		56.9064	52.3587	27.5862	18.411
69	61	female	Rectal	3.68	3.33	3	3.15		9797.71	17052.7	16573.9			1362.42	528.18	910.168			81.4982	139.848	35.0513
70	74	female	Bile duct	3.88	3.99	3.85	3.89	3.74	16841.1	11741.7	12512.1		20231.3	707.858	1556.2	1298.97		1630.53	38.9433	10.5846	9.70409		35.1599
71	67	female	Rectal	4.04	4.01	3.7	3.87	4.26	13345.9	14024.5	12539.3	10091.7	19484.8	801.492	1099.55	713.585	1246.64	1590.83	28.9386	26.9883	27.057	7.47892	18.6517
72	68	male	Bile duct	4.53	4.77	4.48	3.81	3.92	20059.2	20708	19126.7	13279.5	24324.9	413.158	581.036	517.672	1103.11	1663.09	32.161	25.837	32.7617	4.74931	13.3986
73	58	male	Gastiric	4.12	4.73	4.45	4.19	4.64	18522.2	24326.8	22058.8	20566.3	23595.8	1038.32	1867.2	1377.09	1464.59	1235.72	34.6747	30.1592	28.8833	24.4802	28.4447
74	78	female	Bile duct	3.33	3.43	3.01	2.33	3.14	22329.7	18681	25247	19396.9	25309.8	349.964	1052.16	883.482	633.689	1463.42	29.0345	7.84398	27.3219	27.3578	18.3305
75	67	male	Bile duct	4.25	4.66	4.15	3.54	3.48	21661.6	19648.8	18458.3	21479.6	21697.8	979.712	1956.4	1321.03	1286.77	1201.24	29.0622	6.9505	8.15036	18.9673	18.5035
76	76	female	Rectal	3.81	3.4	3.38	3.45	3.18	16050.9	15942.3	15980.4	15788.9	15180.1	991.567	640.455	529.174	827.787	1430.45	29.7369	25.2977	24.4707	30.3977	5.40421
77	84	female	Rectal	3.32	2.61	2.64	2.84	3.33	22067.3	16182.4	17496.9	27572.1	32373.8	1141.09	1286.69	1303.14	1282.51	1926.89	34.9369	10.8734	9.39002	28.4491	32.37
78	64	male	Bile duct	4.77	4.01	3.32	4.18	3.84	20183.7	24826.7	21975.7	20256.8	24900.4	930.846	1160.93	620.15	1050.43	1115.71	32.6037	24.1891	32.2898	22.5073	24.976
79	55	female	Bile duct	3.9	4.2	4.08	3.49	3.99	27985	32736.7	33456.4	28014.8	31470.3	776.186	1624.02	792.805	977.825	1429.24	34.152	16.0885	28.2309	19.5697	9.64349
80	52	male	Gastiric	5.91	5.94	5.49		4.91	20355.8	32329.8	34813.4		30553.7	891.28	1150.66	1243.16		1660.39	25.3103	19.0748	29.8467		17.2568
81	71	male	Bile duct	4	4.08	4.36	3.73	3.9	31121.2	22359.8	21651.3	23094.5	22609.6	961.138	1455.16	1387.92	1103.47	725.673	26.1677	32.0783	25.7861	24.8864	74.8971
82	61	male	Bile duct	3.63	4.85	4.8	4.69	4.14	22296.8	30444.9	33087.2	30121.9	29442.1	595.312	1924.78	1407.26	1141.94	1117.4	26.653	113.239	51.751	30.4908	16.6291
83	80	male	Rectal	4.12					17861.7					935.018					27.853
84	75	female	Pancreatic	4.73					24892.9					489.656					27.8587
85	68	male	Rectal	4.03	3.95	3.76	4.3		16023.8	20393.9	20801	21602.6		1003.97	1766.18	860.761	1357.49		31.5587	18.4354	16.5898	16.0216
86	77	male	Pancreatic	4.37	3.57	3.7	3.29	4.19	15480.1	23347.5	27097.7	22856.6	25469	1915.2	1080.73	1142.24	583.013	1059.87	29.2262	106.737	29.1706	20.7634	71.5994
87	47	female	Colonic	4.65	4.54	4.04	4.47	4.53	13510.9	21061.5	17758.9	21293.3	20068.5	1558.28	1591.56	1026.96	1478.59	1585.03	6.72462	13.5508	12.063	14.4195	11.4759
88	47	male	Rectal	3.4	1	3.52	3.39	3.1	13905.3		22645.2	22950.9		902.893		1722.97	1784.87		19.0121		73.204	88.415
89	72	male	Rectal	4.79	4.66	4.09	4.24	4.8	28938.5	30318.4	27991.3	24696.2	32387.4	1350.09	1020.58	953.959	926.205	648.856	28.2675	18.6532	18.7509	19.1598	17.6314
90	84	female	Colonic	4.4	4.07	3.96	4.32		23841.6	21666.8	22247.3	21210.6		1810.97	1572.33	1268.5	1632.9		23.0429	16.9149	14.2525	14.5707
91	79	male	Junctional	4.44	4.18	3.56	3.12		25784.7	21835.2	21129.1	18024.5		1348.01	1031.22	739.966	666.926		33.8074	25.7374	27.1237	25.4604
92	51	male	Rectal	4.51					27001.5					1751.84					15.5923
93	64	female	Bile duct	4.35	4.35	4.3	4.16	4.39	26712	26245.3	28690.3	26830	28215.5	1101.03	370.729	941.244	892.954	835.255	11.3661	11.6703	17.1776	12.2799	18.6319
94	44	male	Esophageal	4.39					24555					1093.43					71.9504
95	75	female	Pancreatic	3.75	3.51	3.04	3.38		29273.2	23714.6	22455.7	20420.4		1339.25	1368.91	588.603	716.917		16.0015	22.7728	23.6136	19.2777
96	79	male	Pancreatic	4.49	4.39	3.65	3.32		29201.7	24916.9	22752.8	17989.4		1154.47	857.986	634.664	264.425		12.3995	12.8818	16.3512	14.8815
97	73	male	Colonic	4.47		4.33	4.3		26323.3		24657.1	24658.5		833.114		825.43	994.637		95.0944		16.6679	26.2058
98	74	male	Gastiric	4.56	4.6	3.88	3.4		31847.2	27684.8	24655.2	22911		743.479	868.883	664.492	341.547		21.1	34.5411	25.9896	25.8779
99	67	male	Colonic	4.5	4.87	4.87	4.94		23211.2	23618.8	26873.9	22726.5		1666.85	1816.13	1742.84	1390.42		23.6794	13.6979	21.2305	11.1803

## Sheet: RBC volume-adjusted
Study No	Age	Sex	Cancer	1_RBC	2_RBC	3_RBC	4_RBC	5_RBC	1_NAD	2_NAD	3_NAD	4_NAD	5_NAD	1_NMN	2_NMN	3_NMN	4_NMN	5_NMN	1_NR	2_NR	3_NR	4_NR	5_NR
1	82	female	Colonic	4.46	3.53	3.48	3.92		53.457	46.7107	53.9208	56.4802		4.28843	2.0731	3.64326	2.78855		0.116481	0.128999	0.156065	0.122625
2	60	male	Junctional	4.64	4.85	4.4	4.3	4.41	47.361	43.7782	49.757	46.0333	53.8551	3.72832	2.89139	1.5976	3.04792	2.2201	0.0767426	0.0880811	0.0967272	0.108081	0.097375
3	81	male	Hepatocellular	2.91					70.9147					5.88469					0.2
4	62	female	Pancreatic	4.39					67.3774					4.18238					0.0958653
5	77	female	Other	4.14	4.33	3.93	4.36	4.08	53.51	47.3389	47.0222	49.0428	40.7269	4.16998	4.36328	2.92649	3.55911	3.22834	0.093112	0.0868371	0.109862	0.117134	0.0195129
6	69	male	Bile duct	3.63	3.94	3.53	3.4	3.51	62.3608	56.6838	62.9141	56.9108	49.6275	5.36464	3.94954	1.78956	3.37881	1.40541	0.156843	0.164247	0.124635	0.145938	0.159228
7	85	female	Colonic	3.79	3.36	2.77	2.9		62.5509	64.6098	68.2592	67.0427		6.7626	3.74877	3.42565	4.0308		0.133542	0.145115	0.164167	0.154475
8	81	female	Pancreatic	3.88	3.81	3.43	3.28	3.6	58.5267	59.3405	52.7524	50.045	31.4727	4.774	3.50677	1.98194	2.2102	1.67268	0.0797259	0.0866465	0.11309	0.0983422	0.150456
9	82	male	Colonic	3.45	3.46	3.27	3.17		69.9338	54.1801	69.5839	69.1139		6.6963	3.91708	4.44619	2.87756		0.134934	0.142884	0.127061	0.161732
10	80	female	Rectal		3.66	3.39	2.92			61.9674	65.4717	64.8165			7.14511	5.57558	4.76311			0.133827	0.183287	0.142556
11	47	male	Rectal	4.62	4.44	3.3	3.27		54.0937	71.0749	82.049	72.5766		3.40898	4.05327	3.41557	4.7323		0.337304	0.421783	0.110467	0.0811783
12	73	male	Other	4.33	4.6				53.2329	48.1667				4.47014	3.34921				0.181247	0.138212
13	87	female	Colonic	3.45	3.11	3.55	3.56		71.947	69.0395	63.4653	62.6424		4.97273	4.9055	2.93105	3.88113		0.16064	0.179792	0.174034	0.174398
14	66	male	Gastiric	4.14	4.52	4.12	4.22	4.3	52.5194	52.2999	51.4154	51.7921	64.9658	3.30206	4.24412	3.01728	3.15372	4.32847	0.106058	0.139356	0.109079	0.101733	0.106276
15	72	male	Other	3.3					66.9579					4.51769					0.153311
16	57	male	Colonic	4.16	3.95	3.53	3.8	4.29	45.432	43.1379	51.8091	49.7525	46.8107	3.82625	3.68631	2.93937	1.90966	2.87708	0.0848646	0.0968677	0.101755	0.113224	0.0994576
17	83	female	Colonic	3.58	3.05	3.04	3.42		62.9882	63.1142	71.681	60.1091		5.16053	5.49069	4.24483	3.24471		0.11147	0.178726	0.174089	0.150815
18	78	male	Bile duct	2.92					66.7046					3.75096					0.147219
19	74	female	Pancreatic	4.32					51.5951					3.1485					0.085058
20	74	male	Pancreatic	4.69					59.5476					2.41718					0.104074
21	72	male	Colonic	4.21	4.42	3.91	3.92	4.76	53.2284	55.3614	46.6914	55.5318	44.7064	2.84524	3.439	2.70403	2.51115	4.6882	0.160402	0.150899	0.139533	0.106372	0.0416766
22	84	male	Colonic	4.29	4.05	3.97	4.17		48.7982	56.4973	62.0395	68.9989		4.58138	3.75767	5.6002	5.81485		0.0974538	0.0903282	0.145406	0.147413
23	73	female	Colonic	4.09	4.12	3.9	3.9		54.0269	44.0822	57.2738	56.2477		3.98666	3.14973	2.28474	3.16878		0.0879873	0.100982	0.126664	0.118412
24	67	female	Pancreatic	4.07	3.12	3.02	3.04	3.01	54.3809	63.4339	73.4045	62.4193	56.2671	3.22232	2.44856	2.70848	2.19287	2.05646	0.0952158	0.172557	0.134705	0.119143	0.0836848
25	78	male	Gastiric	4.51	4.2	3.65	2.94	3.02	38.5279	43.7107	37.4029	44.241	32.2777	3.29272	2.96422	2.00573	2.9509	1.52207	0.127529	0.182548	0.129281	0.147416	0.170971
26	78	male	Pancreatic	5.58					44.1813					3.8553					0.0774692
27	75	male	Colonic	4.43	4.14	2.8	2.61	3.33	56.9332		69.4945	61.0765	63.2756	3.17383		2.79419	3.65033	3.54078	0.19299		0.253902	0.197446	0.142809
30	64	male	Junctional	4.99	4.33	3.55	3.81	3.58	70.2326	57.0289	66.7172	60.4953	53.7563	5.75389	2.18782	1.44379	2.11169	5.28911	0.118985	0.0894186	0.115639	0.0846439	0.0359568
31	73	male	Esophageal	4.06					51.8859					4.45727					0.0849679
33	62	male	Esophageal	4.82	4.82	3.88	3.87		63.373	60.6073	59.5885	60.3978		3.12573	3.58724	2.59279	3.7545		0.0724744	0.139557	0.114699	0.133295
34	69	female	Bile duct	4.76					67.2287					3.95708					0.0985273
35	75	female	Gastiric	4.56	4.14	4.11	3.77	3.75	61.4173	62.9304	66.1169	58.1418	68.9919	3.58434	3.39358	1.97827	2.81507	1.5742	0.099247	0.102536	0.107304	0.114959	0.0907839
36	66	male	Gastiric	4.8	4.29	3.89	3.88	4.39	42.5617	42.5219	44.8882	47.063	39.4237	3.35596	2.68717	2.51102	3.21928	0.547369	0.104988	0.119557	0.12614	0.108168	0.130215
37	70	female	Other	3.83	3.92	3.96	3.57	3.75	52.1591	51.492	48.1461	31.79	57.1515	3.67537	3.96495	3.4747	1.40655	3.84951	0.112489	0.0937793	0.109288	0.0304865	0.0576462
38	62	male	Rectal	3.81					55.4643					3.95819					0.118568
39	65	female	Colonic	4.5	4.38	3.72	3.78	4.13	54.7498	56.8579	52.2909	31.5042	41.5307	3.30007	3.90228	3.15538	1.22172	4.77308	0.1128	0.10632	0.118524	0.0341529	0.024993
40	40	female	Rectal	4.18	3.99	2.98	3.3		67.6634	69.9872	64.5565	60.8573		5.49597	4.82763	3.63562	2.87652		0.105233	0.111503	0.135579	0.119442
42	70	male	Hepatocellular	4.58	4.5	3.32	2.94	3.65	55.5761	29.471	33.9531	49.0279	52.26	3.30703	0.804376	0.584425	1.92595	2.1314	0.124579	0.0872892	0.19513	0.176478	0.0977375
43	76	male	Gastiric	4.11	4.1	3.51	3.58	3.69	50.0477	48.019	55.0058	51.7044	46.5462	3.82953	2.70289	2.33066	3.09111	0.950933	0.114643	0.114451	0.13538	0.114531	0.145037
44	93	female	Colonic	3.3	3.45	3.34	3.3		53.3669	38.4675	50.9913	61.2938		4.33806	3.00765	3.26338	3.90375		0.180788	0.140444	0.163734	0.1894
45	59	male	Colonic	4.71	4.82	4.84	4.86		58.854	55.9496	58.0665	57.7184		4.10826	2.2535	3.14258	3.11183		0.152963	0.133309	0.124733	0.11864
46	73	female	Bile duct	3.37	3.37	2.91	3.15	3.74	68.8825	62.0288	64.3173	34.5266	43.0256	5.02053	4.78595	1.38015	1.23063	4.30974	0.149248	0.146205	0.174928	0.250007	0.0178494
49	78	female	Other	4.52	4.57	3.78	3.57	4.06	64.3408	57.7758	36.4941	35.8799	58.2291	3.59702	2.29695	0.62952	0.683538	2.67453	0.119424	0.130822	0.125779	0.182193	0.0799301
50	54	male	Gastiric	5.26	5.42	5.07	4.73	4.98	58.1211	56.7855	64.4605	64.8487	41.3242	2.89871	3.22507	1.70969	3.94548	1.68618	0.0767094	0.088092	0.0911509	0.0779	0.136774
51	83	female	Hepatocellular	3.45	3.34	2.67	2.49		59.564	38.5215	36.5207	35.9256		3.67906	2.41697	1.63193	0.942461		0.154328	0.0499945	0.218322	0.177635
52	83	female	Colonic	2.91	2.88	2.91	2.74		65.1994	69.4155	60.9879	33.1281		3.52063	5.68265	0.586886	1.09759		0.128827	0.14773	0.124747	0.138063
53	64	female	Gastiric	4.55	4.68	3.56	3.59	4.7	56.9271	63.16	59.6709	32.9933	66.8007	2.68588	3.37191	0.560347	0.881549	2.93498	0.0991458	0.120262	0.141412	0.200888	0.053284
54	74	male	Rectal	4.35					53.9669					2.23135					0.0997429
56	74	male	Pancreatic	3.92	3.85	2.86	3.14	3.81	60.0171	47.3276	68.1446	82.406		6.18223	3.74021	2.64568	4.14472		0.124824	0.187563	0.219295	0.152203
57	70	male	Colonic	4.92	4.83	4.04	3.93	4.5	50.9408	56.8345	38.504	41.9373	71.7826	2.54242	0.415278	2.74975	2.76421	4.8125	0.28882	0.131388	0.151067	0.151578	0.0532599
58	69	female	Gastiric	4.79	4.84	4.29	4.21	4.83	52.3297	36.1747	32.4341	50.0779	70.5068	2.26064	1.27945	0.77126	1.73919	3.56143	0.116668	0.0321957	0.225878	0.117352	0.0646871
59	84	male	Hepatocellular	3.49	3.28	3.07	2.31	3.33	58.6104	53.077	59.5153	33.0799	59.9497	3.46587	3.06475	1.04433	0.931694	2.34309	0.153503	0.166007	0.170763	0.197497	0.0879498
60	59	female	Esophageal	4.9	3.92	3.26	3.54	4.48	49.5268	58.6492	58.5163	65.7075	56.5762	3.38317	4.86873	3.22151	3.87398	3.90627	0.0991638	0.0534567	0.061914	0.0397386	0.0301165
61	64	female	Rectal	4.42	4.38	4.23	4.28		56.8874	26.3849	37.9084	54.6934		3.72342	1.15235	0.763656	1.88489		0.12329	0.241102	0.193644	0.101981
63	80	male	Rectal	5.23	5.34	5.06	4.73	4.48	50.9862	55.2954	51.6785	46.3169	44.7056	3.50869	2.94715	4.10445	2.97041	4.5705	0.189815	0.121487	0.0880605	0.0846784	0.0169905
64	78	male	Pancreatic	4.26					73.8734					3.17462					0.115247
65	77	male	Hepatocellular	5.51	5.17	4.39	3.79	4.53	59.8551	53.7027	67.6116	62.7022	57.0456	3.49546	2.50007	3.06382	4.93293	1.5486	0.0844412	0.151849	0.120839	0.107899	0.082343
66	70	male	Colonic		4.45	3.87	4.13	4.58		68.2914	72.6731	66.3302	86.015		2.54966	2.58741	1.07457	1.63852		0.0903391	0.119786	0.0853447	0.0520389
67	56	male	Colonic	4.55	4.68	3.83	4.17		43.6233	51.9079	58.0604	55.1768		0.933024	1.69689	2.95505	1.95454		0.148785	0.139963	0.101228	0.0852524
68	62	male	Esophageal	5.01	3.71	3.2	2.96		38.1452	70.8742	72.7048	74.662		0.804273	3.16075	3.41637	1.77221		0.127053	0.147009	0.0889649	0.0626378
69	61	female	Rectal	3.68	3.33	3	3.15		28.0846	52.3078	53.4813			3.9053	1.62015	2.93697			0.23361	0.428971	0.113105
70	74	female	Bile duct	3.88	3.99	3.85	3.89	3.74	48.5514	32.1615	35.4404		59.6795	2.04069	4.26257	3.67933		4.80981	0.11227	0.0289922	0.0274868		0.103717
71	67	female	Rectal	4.04	4.01	3.7	3.87	4.26	38.5917	40.9051	39.8237	30.4991	53.092	2.31763	3.20703	2.26629	3.76759	4.33469	0.08368	0.0787165	0.0859307	0.0226028	0.0508222
72	68	male	Bile duct	4.53	4.77	4.48	3.81	3.92	47.665	46.2332	46.1052	37.9264	67.382	0.981752	1.29724	1.24786	3.15048	4.60689	0.0764216	0.0576844	0.0789727	0.0135641	0.0371153
73	58	male	Gastiric	4.12	4.73	4.45	4.19	4.64	49.2406	58.5107	56.9774	56.8106	56.3147	2.76033	4.49098	3.557	4.04566	2.94921	0.0921818	0.0725387	0.074605	0.0676218	0.0678872
74	78	female	Bile duct	3.33	3.43	3.01	2.33	3.14	68.2852	54.6274	84.4685	81.8568	75.7778	1.07021	3.07676	2.95585	2.67423	4.38149	0.0887889	0.0229376	0.0914103	0.115453	0.0548818
75	67	male	Bile duct	4.25	4.66	4.15	3.54	3.48	51.0705	43.6489	45.8062	63.3369	64.9634	2.30983	4.34605	3.27827	3.7943	3.59651	0.0685188	0.0154402	0.020226	0.0559291	0.0553998
76	76	female	Rectal	3.81	3.4	3.38	3.45	3.18	49.1006	54.5857	55.8858	53.7148	54.6047	3.03326	2.19289	1.85059	2.81618	5.1455	0.0909668	0.086618	0.0855773	0.103415	0.0194396
77	84	female	Rectal	3.32	2.61	2.64	2.84	3.33	67.0713	62.2504	66.5425	96.0287	98.1024	3.46822	4.94964	4.95597	4.46675	5.83907	0.106187	0.0418278	0.0357111	0.0990829	0.0980909
78	64	male	Bile duct	4.77	4.01	3.32	4.18	3.84	48.4139	70.5148	75.218	53.6075	78.55	2.23279	3.29737	2.12264	2.77985	3.51959	0.0782054	0.0687039	0.110521	0.0595634	0.0787887
79	55	female	Bile duct	3.9	4.2	4.08	3.49	3.99	76.0133	82.0468	84.45	81.9099	83.2547	2.10828	4.07022	2.00118	2.85897	3.78107	0.092764	0.040322	0.07126	0.057218	0.0255119
80	52	male	Gastiric	5.91	5.94	5.49		4.91	36.5636	57.5342	66.1924		65.7068	1.60094	2.04772	2.36368		3.57074	0.0454631	0.0339455	0.056749		0.0371115
81	71	male	Bile duct	4	4.08	4.36	3.73	3.9	85.0307	59.7639	55.3612	67.5196	63.6889	2.62606	3.88938	3.54883	3.22612	2.04415	0.0714964	0.0857397	0.0659336	0.0727585	0.210978
82	61	male	Bile duct	3.63	4.85	4.8	4.69	4.14	63.3233	68.9055	74.5208	68.7642	80.6634	1.6907	4.35634	3.1695	2.60689	3.06138	0.0756951	0.256292	0.116556	0.0696063	0.0455592
83	80	male	Rectal	4.12					49.2096					2.57601					0.0767359
84	75	female	Pancreatic	4.73					61.1949					1.20374					0.0684858
85	68	male	Rectal	4.03	3.95	3.76	4.3		45.9136	55.998	59.9369	55.0863		2.87672	4.84961	2.48024	3.46156		0.0904265	0.0506203	0.0478025	0.0408549
86	77	male	Pancreatic	4.37	3.57	3.7	3.29	4.19	35.1773	61.7556	70.0163	66.4179	59.0928	4.35215	2.85859	2.95136	1.69415	2.45909	0.0664143	0.282325	0.0753722	0.0603354	0.166124
87	47	female	Colonic	4.65	4.54	4.04	4.47	4.53	32.2484	51.3743	49.4462	53.644	49.5517	3.71935	3.88221	2.85937	3.72501	3.91365	0.0160505	0.0330539	0.033587	0.036327	0.0283355
88	73	male	Rectal	3.4	1	3.52	3.39	3.1	57.6841		78.0738	81.6669		3.74551		5.94028	6.35115		0.0788687		0.252386	0.314609
89	72	male	Rectal	4.79	4.66	4.09	4.24	4.8	68.1109	72.2097	75.2069	65.298	75.3195	3.17763	2.43074	2.5631	2.44893	1.50897	0.0665317	0.0444266	0.05038	0.0506595	0.0410032
90	84	female	Colonic	4.4	4.07	3.96	4.32		72.2473	65.8854	71.2944	62.7859		5.48779	4.7812	4.06509	4.83357		0.0698269	0.0514355	0.0456741	0.0431312
91	79	male	Junctional	4.44	4.18	3.56	3.12		63.8171	56.7181	65.6541	62.9999		3.33634	2.67866	2.29929	2.33106		0.0836734	0.0668543	0.0842812	0.08899
92	51	male	Rectal	4.51					67.6501					4.3891					0.0390652
93	64	female	Bile duct	4.35	4.35	4.3	4.16	4.39	65.8166	65.2967	71.8982	70.2561	71.2512	2.71287	0.92235	2.35877	2.33826	2.10923	0.0280054	0.0290349	0.0430472	0.0321558	0.0470504
94	44	male	Esophageal	4.39					56.9593					2.53639					0.1669
95	75	female	Pancreatic	3.75	3.51	3.04	3.38		84.3913	72.1055	79.342	65.4553		3.8609	4.16225	2.07969	2.298		0.0461304	0.0692421	0.0834333	0.0617925
96	79	male	Pancreatic	4.49	4.39	3.65	3.32		71.785	62.3033	68.9561	60.3394		2.83798	2.14535	1.92346	0.886928		0.0304812	0.0322103	0.0495551	0.0499152
97	73	male	Colonic	4.47		4.33	4.3		60.9614		60.259	60.3002		1.92939		2.01725	2.43229		0.220227		0.0407345	0.0640839
98	74	male	Gastiric	4.56	4.6	3.88	3.4		73.749	62.8885	68.1075	70.0472		1.72168	1.97375	1.83559	1.04423		0.0488617	0.0784632	0.0717937	0.0791181
99	67	male	Colonic	4.5	4.87	4.87	4.94		54.3524	51.8148	59.464	50.2787		3.90318	3.9842	3.85638	3.07608		0.0554489	0.0300504	0.0469768	0.0247346

## Sheet: Appication
				Group			Cancer
	B*3	Three spots of EDTA whole blood on a B-card		1	First examination		Gastiric	gastric cancer
				2	Before surgery		Colonic	colonic cancer
				3	1 day after surgery		Rectal	rectal cancer
				4	1 week after surgery		Pancreatic	pancreatic cancer
				5	1 month after surgery		Esophageal	esophageal cancer
							Hepatocellular	hepatocellular cancer
							Bile duct	bile duct cancer
							Junctional	esophago-gastric junctional cancer
							Metastatic	metastatic liver cancer
							Other	other cancer
